# Supplementary material for: PFOS Inhibited Normal Functional Development of Placenta Cells via PPARγ Signaling
Source: Biomedicines. 2021 Jun 15;9(6):677. doi: 10.3390/biomedicines9060677 (PMC8232579; doi:10.3390/biomedicines9060677)
Supplement: Supplementary file 1 [file biomedicines-09-00677-s001.zip]

Archive with 1 entries (1 files):
- biomedicines-1222927-supplementary.pdf
